# Supplementary material for: AI-BASED Tool to Estimate Sodium Intake in STAGE 3 to 5 CKD Patients—The UniverSel Study
Source: Nutrients. 2025 Oct 29;17(21):3398. doi: 10.3390/nu17213398 (PMC12610316; doi:10.3390/nu17213398)
Supplement: Supplementary file 1 [file nutrients-17-03398-s001.zip]

Archive with 1 entries (1 files):
- nutrients-3854166-supplementary.pdf
